# Supplementary material for: The Bond Strength and Antibacterial Activity of the Universal Dentin Bonding System: A Systematic Review and Meta-Analysis
Source: Microorganisms. 2021 Jun 6;9(6):1230. doi: 10.3390/microorganisms9061230 (PMC8227198; doi:10.3390/microorganisms9061230)
Supplement: Supplementary file 1 [file microorganisms-09-01230-s001.zip]

Archive with 1 entries (1 files):
- microorganisms-1243840-supplementary.pdf
